# Supplementary material for: Insertive condom-protected and condomless vaginal sex both have a profound impact on the penile immune correlates of HIV susceptibility
Source: PLoS Pathog. 2022 Jan 4;18(1):e1009948. doi: 10.1371/journal.ppat.1009948 (PMC8769335; doi:10.1371/journal.ppat.1009948)
Supplement: S2 File — (XLSX) [file ppat.1009948.s007.xlsx]

## Sheet: Data stat analysis (Fig2 and 3)
Participants	Sex	Circumcision status	IL-1a Baseline	IL-1a +1h	IL-1a +7h	IL-1a +72h	IL8 Baseline	IL8+1h	IL8+7h	IL8 +72h	IP-10 Baseline	IP-10 +1h	IP-10 +7h	IP-10 +72h	MIG Baseline	MIG +1h	MIG +7h	MIG +72h	MIP-1b Baseline	MIP-1b +1h	MIP-1b +7h	MIP-1b +72h	E-cad Baseline	E-cad +1h	E-cad +7h	E-cad +72h	MMP-9 Baseline	MMP-9 +1h	MMP-9 +7h	MMP-9 +72h
Participant#1	Condomless	Circumcised	381.78	1858.57	113.19	362.04	0.72	2894.82	1.66	0.15	0.99	78.57	0.99	0.99	0.09	30.74	0.09	0.09	13.9	64.92	13.9	13.9	1664.1	14966.4	336.49	1692.3	1.44	68465.6	9.73	0.39
Participant#2	Condomless	Uncircumcised	1301.12	1576.84	1398.63	4219.05	0.36	101.08	49.19	0.86	0.99	8.17	3.43	0.99	0.09	0.56	0.29	0.09	13.9	14.73	13.9	13.9	965.2	3467.86	1427.4	1589.13	1.63	1078.47	280.34	12.4
Participant#3	Condomless	Circumcised	2390.13	692.48	206.7	482.97	267.69	37.62	9.1	11.53	9.64	1.34	0.99	0.99	1.54	1.24	0.09	0.09	57.2	20.33	20.28	16.89	5283.95	1986.12	224.37	365.37	3293.61	735.44	110.16	206.88
Participant#4	Condomless	Circumcised	716.04	726.61	241.57		0.57	45.46	1.52		0.99	0.99	2.83		0.09	2.47	0.09		13.9	40.33	13.9		126.32	2278.5	287.65		3.59	20093.7	542.88
Participant#5	Condomless	Circumcised	941.53	955.09	763.5	746.45	73.25	228.01	70.91	8.79	0.99	149.9	6.81	0.99	0.09	68.99	6.07	0.09	56.17	44.89	13.9	13.9	2851.29	4047.52	1501.54	2451.47	5285.66	10685.9	1664.8	23.81
Participant#6	Condomless	Circumcised	1774.1	6446.26	2667.18		3.42	625.1	206.48		0.99	172.29	11.43		0.09	157.21	27.49		13.9	54.43	15.8		424.29	3825.32	1350.74		139.36	9572.22	2634.27
Participant#7	Condomless	Circumcised	238.73	802.69	52.52	378.99	0.32	198.71	0.1	0.22	0.99	48.72	0.99	0.99	0.09	48.97	0.09	0.38	13.9	24.37	13.9	13.9	80.04	3915.01	53.9	191.87	1.59	1387.04	0.64	3.24
Participant#8	Condomless	Uncircumcised	27.5	54.41	63.83	44.04	0.1	18.74	5.1	0.2	0.99	0.99	0.99	0.99	0.09	0.24	0.09	0.09	13.9	13.9	13.9	13.9	53.9	545.36	243.21	53.9	0.35	276.08	15.15	1.09
Participant#9	Condomless	Uncircumcised	785.23	1455.71	1028.21	807.31	1.02	2292.1	288.95	0.35	0.99	20.34	2.83	0.99	0.37	4.96	2.65	0.09	13.9	77.78	18.23	13.9	403.31	959.08	481.58	168.88	2.27	4138.15	558.88	0.35
Participant#10	Condomless	Uncircumcised	336.59	611.85	708.37	928.46	1.82	154.34	12.87	17.77	0.99	61.81	0.99	0.99	0.48	30.29	1.79	0.09	13.9	40.33	13.9	13.9	53.9	1021.26	303.49	462.29	23.47	2962.86	189.02	53.19
Participant#11	Condomless	Circumcised	2736.55	5896.8	1231.31	615.01	5.49	3904.45	350.72	0.7	0.99	13.25	0.99	0.99	0.31	5.28	0.09	0.09	13.9	220.93	17.23	13.9	2246.15	4614.82	349.41	177.29	78.67	131898	3226.65	0.99
Participant#12	Condomless	Uncircumcised	7017.32	1858.87	1200.11	4894.2	29.2	838.53	197.01	464.96	5.43	398.62	9.57	1.66	2.9	181.23	6.59	0.43	13.9	53.01	20.47	13.9	22362.5	21014.1	4976.53	53858	941.43	13023.7	1178.43	97.71
Participant#13	Condomless	Circumcised	1046.93	1159.28	1627.19	2196.67	1.13	515.17	122.29	0.36	0.99	247.7	17.29	0.99	0.13	261.01	31.58	0.09	13.9	88.31	15.37	13.9	606.94	9312.57	2433.44	1172.78	181.57	5143.66	1004.47	6.28
Participant#14	Condomless	Circumcised	403.1	469.95	1213.84	277.77	0.21	25.98	19.42	0.1	0.99	10.24	8.01	0.99	0.09	6.79	6.29	0.09	13.9	18.11	16.34	13.9	53.9	620.66	640.77	53.9	0.35	933.65	502.68	0.35
Participant#15	Condomless	Uncircumcised	857.46	435.58	599.59	352.75	5.59	68.92	55.58	12.02	1.51	13.48	65.5	0.99	8.71	8.54	6.52	0.12	13.9	10.91	13.9	13.9	2285.43	2024.31	1194.14	1327.27	3.44	1703.45	1645.31	1.15
Participant#16	Condomless	Circumcised	3516.68	1623.49	7409.63	5568.16	2.55	439.51	300.9	48.56	0.99	69.51	50.89	3.29	0.09	17.59	9.9	1.23	19.11	197.89	100.64	50.76	223.91	5901.9	10308.8	365.76	19.68	16355	6192.18	1285.19
Participant#17	Condomless	Circumcised	2681.29	3070.25	1469.14	5292.48	6.03	751.92	43.73	4.1	0.99	138.67	1.39	0.99	5.51	95.24	3.2	0.09	13.9	67.51	13.9	13.9	2202.6	8508.56	876.11	4246.82	52.24	32978.9	1292.75	16.1
Participant#18	Condomless	Uncircumcised	9888.78	5577.45	1956.25	3013.78	1.62	179.33	15.74	1.61	0.99	61.75	1.31	0.99	0.09	20.18	0.97	0.09	13.9	36.09	13.9	13.9	12410	19801.1	1455.67	530.51	7.97	548.25	34.59	2.79
Participant#19	Condomless	Uncircumcised	491.64	3262.34	1058.87	615.53	28.89	1686.91	313.44	15.34	1.78	34.59	2.29	0.99	1.13	2.97	0.4	0.09	13.9	73.77	25.05	13.9	133.36	12964	813.84	368.04	246.11	22072.5	2467.07	44.81
Participant#20	Condomless	Uncircumcised	533.87	571.83	675.9	238.04	2.8	395.55	100.38	0.55	0.99	112.27	240.08	0.99	0.09	21.16	89.52	0.09	13.9	37.84	26.02	13.9	2221.99	3129.02	5215.31	879.18	80.76	1521.9	6749.21	58.29
Participant#21	Condomless	Uncircumcised	1035.11	1105.64	660.82	690.81	0.22	129.55	8.02	0.23	0.99	36.29	0.99	0.99	0.11	2.4	0.09	0.09	13.9	13.9	13.9	13.9	1369.79	1386.75	496.66	505.5	1.15	698.4	107.17	0.35
Participant#22	Condomless	Uncircumcised	12694.5	153.8	159.83		3.95	0.38	0.28		1.06	0.99	0.99		0.7	0.09	0.09		13.9	13.9	13.9		13504.7	116.23	95.42		31.92	41.35	9.12
Participant#23	Condomless	Uncircumcised	929.77	621.32	590.58	1477.43	9.03	47.34	103.59	299.41	0.99	17.25	8.29	0.99	2.26	3.14	1.1	0.29	13.9	13.9	13.9	116.19	679.05	718.21	115.21	155.95	106.52	199.35	950.18	6069.24
Participant#24	Condomless	Uncircumcised	2551.95	3763.57	1619.63	571.54	24.29	2249.26	59.28	2.38	6.14	251.02	2.66	0.99	7.5	44.09	0.86	0.09	13.9	102.12	13.9	13.9	6835.58	23941.8	2486.33	1883.01	1550.52	4362.25	286.87	8.21
Participant#25	Condomless	Uncircumcised	1007.73	1000.5	1359.97	996.53	0.67	336.39	185.99	32.86	0.99	32.34	5.49	0.99	0.09	6.89	1.05	0.09	13.9	86.61	33.94	18.06	349.47	1485.06	1216.13	1811.84	2.64	8162.85	3197.76	982.57
Participant#26	Condomless	Uncircumcised	2542.92	633.47	99.69	1278.94	775.17	667.16	8.69	3.76	213.11	148.43	0.99	0.99	46.21	20.71	0.15	0.09	87.29	179.73	15.42	13.9	4848.77	2213.78	134.67	5128.74	32341.8	66216.8	349.88	7.13
Participant#27	Condomless	Uncircumcised	2857.56	6434.82	603.42	1423.08	3.56	783.37	5.36	1.32	1.55	7.7	0.99	0.99	1.04	1.62	0.09	0.09	13.9	99.86	13.9	13.9	3357.02	110331	665.06	571.51	31.48	18173.1	23.69	14.85
Participant#28	Condomless	Circumcised	1219.97	1006.57	934.62	668.48	1.45	72.89	12.71	1.01	0.99	0.99	0.99	0.99	0.46	0.61	0.09	0.09	13.9	29.41	13.9	13.9	357.41	2798	1186.64	165.92	5.43	3190.94	430.7	12.28
Participant#29	Condomless	Circumcised	1089.13	502.12	504.13	387.69	7.08	15.45	0.6	0.43	1.28	2.02	0.99	0.99	4.4	5.06	5.51	0.13	15	33.18	13.9	13.9	657.69	2871.09	245	543.95	945.6	583.05	4.34	6.53
Participant#30	Condomless	Circumcised	4266.16	1516.06	2421.1	1514.58	2.82	3.6	4.04	4.01	1.43	1.26	1.27	0.99	0.75	2.03	1.01	0.09	14.93	13.9	13.9	17	558.48	189.34	337.37	254.2	9.66	5.87	7.95	23.87
Participant#31	Condom	Circumcised	502.45	406.39	224.43	387.69	0.47	2.79	0.21	0.94	0.99	1.15	0.99	0.99	0.09	2.01	0.09	0.09	13.9	13.9	13.9	13.9	2358.16	665.98	358.02	2067.24	1.4	3.75	2.23	1.56
Participant#32	Condom	Circumcised	275.87	386.71	1153.08	485.46	0.1	3.34	3.27	0.1	0.99	0.99	0.99	0.99	0.09	3.91	0.19	0.09	13.9	13.9	13.9	13.9	58.53	428.37	429.58	351.27	0.35	126.42	97.19	0.38
Participant#33	Condom	Circumcised	2257.87	1143.66	922.08	2375.68	1.29	7.61	2.05	0.74	0.99	1.7	0.99	0.99	0.09	0.19	0.09	0.09	13.9	13.9	13.9	13.9	79.31	314.33	164.01	177.1	3.07	89.6	14.02	1.15
Participant#34	Condom	Uncircumcised	2004.37	1084.13	1669.95		3.73	18.31	13.17		2.37	14.58	0.99		1.65	39.41	0.65		13.9	13.9	19.78		4032.96	6061.32	2288.64		2.75	80.62	25.2
Participant#35	Condom	Uncircumcised	3878.05	443.5	378	2087.74	4.28	22.12	3.61	3.82	1.57	60.12	1.16	0.99	2.94	67.35	5.51	0.09	14.92	13.9	13.9	13.9	4405.63	1380.61	410.7	4294.76	19.2	183.59	51.98	0.45
Participant#36	Condom	Circumcised	6349.47	1937.84	1951.03	1729.21	31.59	289.49	136.93	8.05	11.11	195.41	44.72	0.99	81.45	90.96	19.97	1.59	33.54	88.17	47.07	13.9	2319.25	2106.49	552.76	166.97	362.85	15702	4200.61	11.43
Participant#37	Condom	Uncircumcised	130.99	74.96	73.31	84.83	0.21	2.29	0.92	0.11	0.99	1.37	0.99	0.99	0.09	2.08	0.94	0.09	13.9	13.9	13.9	13.9	475.24	519.16	267.54	513.21	0.51	2.58	1.57	0.35
Participant#38	Condom	Circumcised	3002.87	1914.9	3294.75	2846.06	31.6	36.47	42.23	250.57	1.94	29.36	1.8	4.33	1.05	45.11	2.93	18.86	13.9	13.9	13.9	35.96	3540.47	2667.48	2285.16	4885.5	1247.24	95.3	405.22	11811.1

## Sheet: Figure 2A and C
Participants	IL8 Baseline	IL8+1h	IL8+7h	IL8 +72h		IP-10 Baseline	IP-10 +1h	IP-10 +7h	IP-10 +72h
Participant#1	0.72	2894.82	1.66	0.15		0.99	78.57	0.99	0.99
Participant#2	0.36	101.08	49.19	0.86		0.99	8.17	3.43	0.99
Participant#3	267.69	37.62	9.1	11.53		9.64	1.34	0.99	0.99
Participant#4	0.57	45.46	1.52			0.99	0.99	2.83
Participant#5	73.25	228.01	70.91	8.79		0.99	149.9	6.81	0.99
Participant#6	3.42	625.1	206.48			0.99	172.29	11.43
Participant#7	0.32	198.71	0.1	0.22		0.99	48.72	0.99	0.99
Participant#8	0.1	18.74	5.1	0.2		0.99	0.99	0.99	0.99
Participant#9	1.02	2292.1	288.95	0.35		0.99	20.34	2.83	0.99
Participant#10	1.82	154.34	12.87	17.77		0.99	61.81	0.99	0.99
Participant#11	5.49	3904.45	350.72	0.7		0.99	13.25	0.99	0.99
Participant#12	29.2	838.53	197.01	464.96		5.43	398.62	9.57	1.66
Participant#13	1.13	515.17	122.29	0.36		0.99	247.7	17.29	0.99
Participant#14	0.21	25.98	19.42	0.1		0.99	10.24	8.01	0.99
Participant#15	5.59	68.92	55.58	12.02		1.51	13.48	65.5	0.99
Participant#16	2.55	439.51	300.9	48.56		0.99	69.51	50.89	3.29
Participant#17	6.03	751.92	43.73	4.1		0.99	138.67	1.39	0.99
Participant#18	1.62	179.33	15.74	1.61		0.99	61.75	1.31	0.99
Participant#19	28.89	1686.91	313.44	15.34		1.78	34.59	2.29	0.99
Participant#20	2.8	395.55	100.38	0.55		0.99	112.27	240.08	0.99
Participant#21	0.22	129.55	8.02	0.23		0.99	36.29	0.99	0.99
Participant#22	3.95	0.38	0.28			1.06	0.99	0.99
Participant#23	9.03	47.34	103.59	299.41		0.99	17.25	8.29	0.99
Participant#24	24.29	2249.26	59.28	2.38		6.14	251.02	2.66	0.99
Participant#25	0.67	336.39	185.99	32.86		0.99	32.34	5.49	0.99
Participant#26	775.17	667.16	8.69	3.76		213.11	148.43	0.99	0.99
Participant#27	3.56	783.37	5.36	1.32		1.55	7.7	0.99	0.99
Participant#28	1.45	72.89	12.71	1.01		0.99	0.99	0.99	0.99
Participant#29	7.08	15.45	0.6	0.43		1.28	2.02	0.99	0.99
Participant#30	2.82	3.6	4.04	4.01		1.43	1.26	1.27	0.99

## Sheet: Figure 2B and D
Participants	IL-8 Baseline	IL-8 +1h	IL-8 +7h	IL-8 +72h		IP-10 Baseline	IP-10 +1h	IP-10 +7h	IP-10 +72h
Participant#31	0.47	2.79	0.21	0.94		0.99	1.15	0.99	0.99
Participant#32	0.1	3.34	3.27	0.1		0.99	0.99	0.99	0.99
Participant#33	1.29	7.61	2.05	0.74		0.99	1.7	0.99	0.99
Participant#34	3.73	18.31	13.17			2.37	14.58	0.99
Participant#35	4.28	22.12	3.61	3.82		1.57	60.12	1.16	0.99
Participant#36	31.59	289.49	136.93	8.05		11.11	195.41	44.72	0.99
Participant#37	0.21	2.29	0.92	0.11		0.99	1.37	0.99	0.99
Participant#38	31.6	36.47	42.23	250.57		1.94	29.36	1.8	4.33

## Sheet: Figure 2E
IL-1α	IP-10	MIG	MIP-1β	IL-8	MMP-9	E-cadherin
0.69	1.9	2.55	0.67	3.6	4.68	0.95
0.08	0.92	0.81	0.03	2.45	2.82	0.56
-0.54	-0.86	-0.09	-0.45	-0.85	-0.65	-0.42
0.01	0	1.46	0.46	1.9	3.75	1.26
0.01	2.18	2.9	-0.1	0.49	0.31	0.15
0.56	2.24	3.26	0.59	2.26	1.84	0.96
0.53	1.69	2.76	0.24	2.8	2.94	1.69
0.3	0	0.45	0	2.27	2.9	1.01
0.27	1.31	1.13	0.75	3.35	3.26	0.38
0.26	1.8	1.8	0.46	1.93	2.1	1.28
0.33	1.13	1.23	1.2	2.85	3.22	0.31
-0.58	1.87	1.8	0.58	1.46	1.14	-0.03
0.04	2.4	3.3	0.8	2.66	1.45	1.19
0.07	1.01	1.9	0.11	2.09	3.43	1.06
-0.29	0.95	-0.01	0	1.09	2.7	-0.05
-0.34	1.85	2.31	1.02	2.24	2.92	1.42
0.06	2.15	1.24	0.69	2.1	2.8	0.59
-0.25	1.79	2.37	0.41	2.05	1.84	0.2
0.82	1.29	0.42	0.72	1.77	1.95	1.99
0.03	2.05	2.39	0.43	2.15	1.28	0.15
0.03	1.56	1.36	0	2.77	2.78	0.01
-1.92	-0.03	-0.91	0	-1.02	0.11	-2.07
-0.18	1.24	0.14	0	0.72	0.27	0.02
0.17	1.61	0.77	0.87	1.97	0.45	0.54
0	1.51	1.9	0.79	2.7	3.49	0.63
-0.6	-0.16	-0.35	0.31	-0.07	0.31	-0.34
0.35	0.7	0.19	0.86	2.34	2.76	1.52
-0.08	0	0.12	0.33	1.7	2.77	0.89
-0.34	0.2	0.06	0.34	0.34	-0.21	0.64
-0.45	-0.06	0.43	-0.03	0.11	-0.22	-0.47

## Sheet: Figure 2G
IL-1α	IP-10	MIG	MIP-1β	IL-8	MMP-9	E-cadherin
-0.53	0	0	0	0.36	0.83	-0.69
0.03	0.54	0.53	0	2.13	2.23	0.17
-1.06	-0.99	-1.25	-0.45	-1.47	-1.48	-1.37
-0.47	0.46	0	0	0.43	2.18	0.36
-0.09	0.84	1.85	-0.61	-0.01	-0.5	-0.28
0.18	1.06	2.5	0.06	1.78	1.28	0.5
-0.66	0	0	0	-0.5	-0.4	-0.17
0.37	0	0	0	1.71	1.64	0.65
0.12	0.46	0.86	0.12	2.45	2.39	0.08
0.32	0	0.57	0	0.85	0.91	0.75
-0.35	0	-0.55	0.09	1.81	1.61	-0.81
-0.77	0.25	0.36	0.17	0.83	0.1	-0.65
0.19	1.24	2.39	0.04	2.03	0.74	0.6
0.48	0.91	1.86	0.07	1.97	3.16	1.08
-0.16	1.64	-0.13	0	1	2.68	-0.28
0.32	1.71	2.06	0.72	2.07	2.5	1.66
-0.26	0.15	-0.24	0	0.86	1.39	-0.4
-0.7	0.12	1.05	0	0.99	0.64	-0.93
0.33	0.11	-0.45	0.26	1.04	1	0.79
0.1	2.38	3.02	0.27	1.56	1.92	0.37
-0.19	0	-0.09	0	1.56	1.97	-0.44
-1.9	-0.03	-0.91	0	-1.15	-0.54	-2.15
-0.2	0.92	-0.31	0	1.06	0.95	-0.77
-0.2	-0.36	-0.94	0	0.39	-0.73	-0.44
0.13	0.74	1.09	0.39	2.44	3.08	0.54
-1.41	-2.33	-2.5	-0.75	-1.95	-1.97	-1.56
-0.68	-0.2	-1.08	0	0.18	-0.12	-0.7
-0.12	0	-0.72	0	0.94	1.9	0.52
-0.33	-0.11	0.1	-0.03	-1.07	-2.34	-0.43
-0.25	-0.05	0.13	-0.03	0.16	-0.08	-0.22

## Sheet: Figure 2I
IL-1α	IP-10	MIG	MIP-1β	IL-8	MMP-9	E-cadherin
-0.02	0	0	0	-0.68	-0.56	0.01
0.51	0	0	0	0.38	0.88	0.22
-0.69	-0.99	-1.25	-0.53	-1.37	-1.2	-1.16
-0.1	0	0	-0.61	-0.92	-2.35	-0.07
0.2	0	0.64	0	-0.17	0.31	0.38
0.2	0	0	0	0.31	0.5	0
0.01	0	-0.63	0	-0.46	-0.81	-0.38
0.44	0	-0.75	0	0.99	0.36	0.93
-0.65	0	-0.55	0	-0.9	-1.9	-1.1
-0.16	-0.52	-0.83	0	1.2	-0.98	0.38
0.32	0	-0.18	0	-0.5	-1.46	0.29
-0.16	0	0	0	-0.32	0	0
-0.39	-0.18	-1.86	0	0.33	-0.47	-0.24
0.2	0.52	1.15	0.42	1.28	1.81	0.21
0.3	0	-1.81	0	-0.17	-0.51	0.29
-0.52	0	0	0	0	-0.46	-1.37
0.1	-0.25	-1.12	0	-0.27	-0.74	0.44
-0.35	0	0	0	-0.71	-0.14	-0.4
-0.18	0	-0.09	0	0.01	-0.52	-0.43
0.2	0	-0.9	0.92	1.52	1.76	-0.64
-0.65	-0.79	-1.94	0	-1.01	-2.28	-0.56
0	0	0	0.11	1.69	2.57	0.71
-0.3	-2.33	-2.73	-0.8	-2.31	-3.66	0.02
-0.3	-0.2	-1.08	0	-0.43	-0.33	-0.77
-0.26	0	-0.73	0	-0.16	0.35	-0.33
0.12	-0.11	-1.53	-0.03	-1.21	-2.16	-0.08
-0.21	-0.16	-0.94	0.06	0.15	0.39	-0.34

## Sheet: Figure 2F
IL-1α	IP-10	MIG	MIP-1β	IL-8	MMP-9	E-cadherin
-0.09	0.06	1.37	0	0.78	0.43	-0.55
0.15	0	1.66	0	1.52	2.56	0.86
-0.3	0.23	0.33	0	0.77	1.47	0.6
-0.27	0.79	1.38	0	0.69	1.47	0.18
-0.94	1.58	1.36	-0.03	0.71	0.98	-0.5
-0.52	1.25	0.05	0.42	0.96	1.64	-0.04
-0.24	0.14	1.38	0	1.04	0.7	0.04
-0.2	1.18	1.63	0	0.06	-1.12	-0.12

## Sheet: Figure 2H
IL-1α	IP-10	MIG	MIP-1β	IL-8	MMP-9	E-cadherin
-0.35	0	0	0	-0.34	0.2	-0.82
0.62	0	0.35	0	1.52	2.44	0.87
-0.39	0	0	0	0.2	0.66	0.32
-0.08	-0.38	-0.4	0.15	0.55	0.96	-0.25
-1.01	-0.13	0.27	-0.03	-0.07	0.43	-1.03
-0.51	0.6	-0.61	0.15	0.64	1.06	-0.62
-0.25	0	1.04	0	0.65	0.49	-0.25
0.04	-0.03	0.44	0	0.13	-0.49	-0.19

## Sheet: Figure 2J
IL-1α	IP-10	MIG	MIP-1β	IL-8	MMP-9	E-cadherin
-0.11	0	0	0	0.31	0.05	-0.06
0.25	0	0	0	0	0.03	0.78
0.02	0	0	0	-0.24	-0.42	0.35
			-1.14
-0.27	-0.2	-1.53		-0.05	-1.63	-0.01
-0.56	-1.05	-1.71	-0.38	-0.59	-1.5	-1.14
-0.19	0	0	0	-0.27	-0.16	0.03
-0.02	0.35	1.25	0.41	0.9	0.98	0.14

## Sheet: Figure 2K
Couples ID	1hr	7hrs	72hrs		1hr	7hrs	72hrs		1hr	7hrs	72hrs		1hr	7hrs	72hrs		1hr	7hrs	72hrs		1hr	7hrs	72hrs		1hr	7hrs	72hrs
Participant#1	11.9705	1.20273	-2.2651		8.48151	0	0		3.16891	-2.30611	0.0242417		15.5409	2.76054	-1.86578		2.22365	0	0		6.31046	0	0		2.28339	-1.75401	-0.0765667
Participant#2	8.12252	7.0835	1.25242		2.70473	1.76935	0		1.84514	0.564487	0.719333		9.366	7.42224	2.92339		0.0838981	0	0		3.04454	1.79469	0		0.277288	0.104263	1.69717
Participant#3	-2.83114	-4.87877	-4.53652		-0.313775	-4.15994	-4.15994		-1.41166	-4.55768	-3.8542		-2.16299	-4.90197	-3.99281		-1.49257	-1.49575	-1.76001		-2.84216	-3.28322	-3.28322		-1.78724	-3.53146	-2.30708
Participant#4	6.31312	1.41245	NULL		4.84258	0	NULL		4.17288	1.1872	NULL		12.4491	7.23914	NULL		1.53664	0	NULL		0	1.51541	NULL		0.0211541	-1.56762	NULL
Participant#5	1.63809	-0.0468525	-3.05919		9.6478	6.14154	0		0.505424	-0.925174	-0.217967		1.01555	-1.66673	-7.79411		-0.323484	-2.01474	-2.01474		7.24231	2.7831	0		0.0206296	-0.302379	-0.334961
Participant#6	7.51213	5.91404	NULL		10.836	8.32014	NULL		3.17247	1.67064	NULL		6.10196	4.24051	NULL		1.96934	0.184759	NULL		7.44316	3.5294	NULL		1.86138	0.588228	NULL
Participant#7	9.29203	-1.66442	-0.550697		9.15336	0	2.12541		5.61213	-0.570453	1.26133		9.77058	-1.31314	1.03094		0.809969	0	0		5.62095	0	0		1.74945	-2.18434	0.666739
Participant#8	7.55032	5.67332	1.01385		1.49492	0	0		3.33886	2.17385	0		9.6235	5.4359	1.64497		0	0	0		0	0	0		0.984295	1.21461	0.679167
Participant#9	11.1389	8.15113	-1.54466		3.75127	2.84777	-2.09723		1.24977	0.255881	-1.25588		10.8331	7.94472	-2.69625		2.48426	0.391303	0		4.36107	1.51541	0		0.890535	0.388941	0.0399972
Participant#10	6.40254	2.81811	3.28391		5.96937	1.8868	-2.49111		4.24392	2.4933	3.10045		6.98025	3.00986	1.18062		1.53682	0	0		5.96426	0	0		0.862195	1.07353	1.46386
Participant#11	9.4733	5.99657	-2.98012		4.10172	-1.83862	-1.83862		1.03882	-2.68444	-3.66327		10.7113	5.35808	-6.31941		3.99041	0.310182	0		3.74227	0	0		1.10758	-1.15216	-2.15368
Participant#12	4.84375	2.7542	3.99299		5.96502	1.1833	-2.75297		-0.0897226	-2.16787	1.26808		3.79013	0.323928	-3.26821		1.93128	0.558331	0		6.19743	0.8171	-1.71158		-1.91649	-2.54775	-0.519847
Participant#13	8.82828	6.75356	-1.67048		4.67976	0	0		3.93956	2.00338	0.950309		4.82416	2.4678	-4.8528		2.66755	0.145438	0		7.96696	4.12642	0		0.147066	0.636221	1.06916
Participant#14	6.94852	6.52891	-1.07281		10.9746	7.9275	-0.592885		3.52546	3.57145	0		11.3813	10.4881	0		0.381616	0.233193	0		3.37003	3.01615	0		0.22137	1.59037	-0.53724
Participant#15	3.62414	3.31386	1.10476		6.30362	6.19356	0		-0.175034	-0.936496	-0.784004		8.95298	8.90287	-1.57432		0	0	0		3.1582	5.43879	-0.609093		-0.97713	-0.516095	-1.28141
Participant#16	7.42917	6.88259	4.25098		7.67613	6.8464	3.83385		4.72017	5.5248	0.707947		9.69892	8.29771	6.02925		3.37229	2.39685	1.40941		6.1336	5.68372	1.73332		-1.11511	1.07519	0.662985
Participant#17	6.96337	2.85948	-0.556499		4.11208	-0.781174	-6.00094		1.94971	-1.33003	0.947178		9.3022	4.62917	-1.69823		2.28011	0	0		7.13001	0.487964	0		0.195433	-0.867949	0.98102
Participant#18	6.7949	3.28457	-0.00734869		7.87422	3.49428	0		0.674074	-3.09175	-4.54799		6.10353	2.11705	-1.51569		1.37644	0	0		5.96283	0.400296	0		-0.826186	-2.3377	-1.71422
Participant#19	5.86768	3.43958	-0.912842		1.38833	-1.49969	-3.72067		6.60299	2.60937	1.46449		6.48677	3.32539	-2.45756		2.40802	0.849969	0		4.28165	0.366317	-0.845059		2.73022	1.10685	0.324208
Participant#20	7.14439	5.16593	-2.35717		7.94263	10.0236	0		0.493856	1.2309	-1.33763		4.23612	6.38497	-0.470282		1.44464	0.90435	0		6.82536	7.92187	0		0.0991069	0.340325	-1.1653
Participant#21	9.19803	5.1842	0.0417139		4.50534	-0.296472	-0.296472		0.0177553	-1.46363	-1.43816		9.24121	6.53705	-1.72128		0	0	0		5.19581	0	0		0.0950976	-0.647455	-0.583423
Participant#22	-3.37434	-3.81275	NULL		-3.03391	-3.03391	NULL		-6.86029	-7.14501	NU:LL		0.373288	-1.80771	NULL		0	0	NULL		-0.0986917	-0.0986917	NULL		-6.36701	-6.31153	NULL
Participant#23	2.38984	3.51952	5.05078		0.471892	-1.04122	-2.98867		0.0808843	-2.5592	-2.12245		0.904127	3.15702	5.83226		0	0	3.06335		4.12329	3.06555	0		-0.581537	-0.654741	0.668144
Participant#24	6.53306	1.28724	-3.3517		2.55586	-3.12525	-6.44607		1.8084	-1.45905	-1.86002		1.49232	-2.43431	-7.5616		2.87707	0	0		5.35237	-1.20582	-2.63379		0.560501	-0.65594	-2.15868
Participant#25	8.97195	8.11707	5.61607		6.32326	3.61663	0		2.08729	1.79906	2.37422		11.5932	10.2412	8.53873		2.6395	1.28787	0.377661		5.02996	2.47076	0		-0.0103852	0.432466	-0.0161262
Participant#26	-0.216464	-6.47867	-7.68615		-1.15779	-8.31109	-9.06974		-1.13111	-5.17014	0.0809833		1.0338	-6.53042	-12.1463		1.04192	-2.50113	-2.65073		-0.521771	-7.74994	-7.74994		-2.00514	-4.67295	-0.991536
Participant#27	7.78256	0.591317	-1.42603		0.63556	-3.60034	-3.60034		5.03852	-2.33563	-2.55434		9.17293	-0.410257	-1.08441		2.84477	0	0		2.30984	-0.649808	-0.649808		1.17112	-2.24356	-1.00576
Participant#28	5.64688	3.12674	-0.521707		0.407813	-2.37805	-2.41505		2.96875	1.73123	-1.10712		9.19798	6.30874	1.17668		1.08145	0	0		0	0	0		-0.27739	-0.384392	-0.867877
Participant#29	1.12565	-3.56983	-4.03361		0.202056	0.323846	-5.07545		-1.82411	-2.71955	-0.189955		-0.697615	-7.7662	-7.17707		0.641483	-0.134077	-0.613735		0.65502	-0.3751	-0.3751		-1.11708	-1.1113	0.399504
Participant#30	0.353689	0.519558	0.50858		1.43986	0.434885	-3.11877		2.12612	-1.42461	-0.273943		-0.718153	-0.280127	1.30581		-0.103129	-0.103129	0.187703		-0.184911	-0.177273	-0.532374		-1.49261	-0.817277	-0.703939
Participant#31	2.58279	-1.12791	1.01383		4.54343	0	0		-1.56051	-0.727167	-1.13555		1.41707	0.666459	0.150938		0	0	0		0.215125	0	0		-0.306125	-1.16274	-0.37408
Participant#32	5.06242	5.0333	0		5.50779	1.16758	0		2.87156	2.87564	2.58529		8.49666	8.11735	0.107556		0	0	0		0	0	0		0.487242	2.06343	0.815373
Participant#33	2.5586	0.669104	-0.808732		1.1104	0	0		1.98679	1.04826	1.15908		4.86839	2.19259	-1.41068		0	0	0		0.778215	0	0		-0.981302	-1.29199	0.0733767
Participant#34	2.29421	1.81929	NULL		4.57419	-1.34395	NULL		0.587793	-0.81735	NULL		4.87587	3.19811	NULL		0	0.508715	NULL		2.62076	-1.25923	NULL		-0.886616	-0.263348	NULL
Participant#35	2.37014	-0.245203	-0.162172		4.51804	0.906341	-5.09517		-1.67405	-3.42319	-0.0367713		3.2571	1.43654	-5.41187		-0.102163	-0.102163	-0.102163		5.25457	-0.44636	-0.669754		-3.12832	-3.35889	-0.893389
Participant#36	3.19616	2.1161	-1.97222		0.159277	-2.0282	-5.6813		-0.138817	-2.06893	-3.79602		5.43545	3.53317	-4.98843		1.39446	0.489037	-1.2708		4.13601	2.00854	-3.48884		-1.71218	-1.7024	-1.87652
Participant#37	3.47064	2.15934	-0.882814		4.59786	3.44903	0		0.127513	-0.828928	0.110898		2.3348	1.62067	-0.545992		0	0	0		0.464708	0	0		-0.805304	-0.837393	-0.626827
Participant#38	0.206707	0.418385	2.98728		5.42011	1.47403	4.16169		-0.408463	-0.631645	0.464566		-3.71014	-1.62198	3.24333		0	0	1.37146		3.91981	-0.11123	1.15819		-0.649072	0.133827	-0.0773731

[truncated: 3 more sheets: Figure3 , Data stat analysis Fig4, Figure 4]
